# Supplementary material for: Physically informed data-driven modeling of active nematics
Source: Sci Adv. 2023 Jul 5;9(27):eabq6120. doi: 10.1126/sciadv.abq6120 (PMC10321743; doi:10.1126/sciadv.abq6120)
Supplement: Supplementary file 2 — Movies S1 to S4 [file sciadv.abq6120_movies_s1_to_s4.zip]

Archive with 4 entries (4 files):
- abq6120_Movie_S1.mp4
- abq6120_Movie_S2.mp4
- abq6120_Movie_S3.mp4
- abq6120_Movie_S4.mp4
